# Supplementary material for: Computationally designed hyperactive Cas9 enzymes
Source: Nat Commun. 2022 May 31;13:3023. doi: 10.1038/s41467-022-30598-9 (PMC9156780; doi:10.1038/s41467-022-30598-9)
Supplement: Supplementary file 3 — Source data [file 41467_2022_30598_MOESM3_ESM.xlsx]

## Sheet: Figure 4
Figure 5d
